# Supplementary material for: Application of CAD Systems in Breast Cancer Diagnosis Using Machine Learning Techniques: An Overview of Systematic Reviews
Source: Bioengineering (Basel). 2025 Oct 27;12(11):1160. doi: 10.3390/bioengineering12111160 (PMC12649147; doi:10.3390/bioengineering12111160)
Supplement: Supplementary file 1 [file bioengineering-12-01160-s001.zip]

Archive with 1 entries (1 files):
- bioengineering-3900671-supplementary.pdf
